# Supplementary material for: Chiral, air stable, and reliable Pd(0) precatalysts applicable to asymmetric allylic alkylation chemistry
Source: Nat Commun. 2023 Dec 5;14:8058. doi: 10.1038/s41467-023-43512-8 (PMC10698162; doi:10.1038/s41467-023-43512-8)
Supplement: Supplementary file 3 — Source Data [file 41467_2023_43512_MOESM3_ESM.xlsx]

## Sheet: 1-endo in gas phase
100
Coordinates from ORCA-job SVP-geo-opt
C	6.21708	7.3723	8.24833
C	6.98208	8.53898	8.03259
H	6.64671	9.29621	7.31172
C	8.18501	8.74254	8.72316
H	8.76458	9.65904	8.53961
C	8.65977	7.77024	9.61754
H	9.60984	7.92598	10.1505
C	7.92273	6.59093	9.81536
H	8.29131	5.81784	10.507
C	6.7098	6.39234	9.13824
H	6.13402	5.46991	9.30595
C	3.69908	6.02551	8.43403
C	3.08405	4.82543	8.03727
H	3.17568	4.46307	7.00601
C	2.30828	4.10105	8.95752
H	1.83004	3.16451	8.63298
C	2.13545	4.57348	10.2682
H	1.52394	4.00454	10.9857
C	2.73976	5.78095	10.6625
H	2.60356	6.16071	11.6869
C	3.51928	6.50555	9.7494
H	3.99812	7.44455	10.0661
C	3.82234	8.59632	7.09278
C	4.00539	9.66178	7.99321
H	4.64645	9.5284	8.87661
C	3.4073	10.9112	7.75255
H	3.55968	11.7349	8.46668
C	2.63033	11.1082	6.60034
C	2.42621	10.0451	5.70554
C	3.00039	8.78534	5.9513
C	2.63338	7.59867	5.0988
C	2.11057	6.71277	2.89094
H	2.46759	5.74705	3.30663
C	0.570315	6.69164	2.87983
H	0.224749	6.54898	3.92311
H	0.204652	7.6882	2.54358
C	0.0263669	5.59306	1.96185
H	-1.08343	5.60092	1.96808
H	0.340292	4.60054	2.3539
C	0.562172	5.77364	0.535623
H	0.196697	4.96512	-0.131304
H	0.175175	6.72879	0.113707
C	2.09467	5.79376	0.528111
H	2.48947	5.96295	-0.495465
H	2.47681	4.80351	0.861803
C	2.68525	6.86031	1.4675
H	2.42995	7.87922	1.09539
C	5.0212	7.68798	1.80226
C	6.46517	7.30214	1.58544
C	6.87375	6.88617	0.304941
C	8.19752	6.49321	0.0626835
C	9.12235	6.49426	1.11653
H	10.1612	6.1734	0.944733
C	8.72774	6.90861	2.39896
H	9.45881	6.90751	3.21988
C	7.40626	7.32894	2.64695
C	8.43709	7.69881	5.3168
C	8.67953	6.51932	6.05275
H	7.90606	5.73423	6.06578
C	9.86371	6.36742	6.78628
H	10.032	5.447	7.36476
C	10.8183	7.3983	6.80099
H	11.7448	7.28464	7.38439
C	10.5783	8.58131	6.08281
H	11.3177	9.39694	6.09918
C	9.39382	8.73392	5.34394
H	9.20968	9.66619	4.7907
C	6.69566	9.65032	4.15152
C	7.38184	10.3259	3.11947
H	7.96661	9.75461	2.38386
C	7.30939	11.7226	3.01807
H	7.84659	12.237	2.20629
C	6.54741	12.4618	3.93988
H	6.48757	13.5577	3.855
C	5.85452	11.7926	4.96013
H	5.24063	12.3522	5.68134
C	5.92648	10.394	5.06263
H	5.35714	9.8819	5.8452
C	6.11812	4.34866	4.17346
H	7.21084	4.24828	4.13494
C	5.33381	4.24533	2.93878
C	3.92165	3.68985	4.6726
C	5.24116	4.01289	5.26577
H	5.52705	3.55533	6.2227
N	2.59504	7.79005	3.75458
H	3.19731	8.51569	3.31855
N	4.14062	6.7288	1.42652
H	4.53532	5.7897	1.24231
O	2.30122	6.53628	5.651
O	2.89597	3.26917	5.15412
O	4.00749	3.93762	3.2739
O	5.64968	4.38635	1.76655
O	4.69219	8.79844	2.26425
P	4.71939	6.9891	7.24097
P	6.86361	7.81906	4.34671
Pd	5.48842	6.12966	5.22325
H	8.50044	6.17166	-0.945086
H	6.13297	6.86544	-0.508445
H	1.79785	10.1776	4.81246
H	2.17307	12.0891	6.40075

## Sheet: 1-exo in gas phase
100
Coordinates from ORCA-job SVP-geo-opt
C	6.30566	7.45663	8.43336
C	7.14311	8.52921	8.05178
H	6.89412	9.13964	7.1733
C	8.29814	8.82457	8.78564
H	8.93547	9.66474	8.47455
C	8.65356	8.03332	9.89173
H	9.5714	8.25512	10.4571
C	7.83574	6.95625	10.2667
H	8.10631	6.33054	11.131
C	6.66215	6.67129	9.54829
H	6.02193	5.83236	9.85659
C	3.81485	5.98153	8.4562
C	4.0971	4.60773	8.60024
H	4.92723	4.13565	8.05189
C	3.30477	3.81631	9.44802
H	3.53495	2.74487	9.55188
C	2.22457	4.38273	10.1443
H	1.59997	3.75774	10.8012
C	1.93798	5.75015	9.99241
H	1.08694	6.19967	10.5271
C	2.72938	6.54879	9.1536
H	2.49211	7.6152	9.02952
C	3.92577	8.56813	7.15943
C	4.12788	9.68161	7.99632
H	4.80095	9.59271	8.86152
C	3.50581	10.911	7.7175
H	3.67627	11.7718	8.38197
C	2.68307	11.0391	6.58829
C	2.45938	9.92801	5.75851
C	3.05831	8.68648	6.04099
C	2.66227	7.47759	5.22132
C	2.15112	6.61642	2.9839
H	2.47964	5.62375	3.36944
C	0.609006	6.64947	2.99792
H	0.2777	6.47802	4.04105
H	0.283723	7.67535	2.71432
C	-0.00433923	5.62427	2.04045
H	-1.11184	5.68319	2.07334
H	0.26541	4.5968	2.37268
C	0.507875	5.85083	0.612647
H	0.0936627	5.09447	-0.085832
H	0.158134	6.8422	0.247066
C	2.03924	5.80651	0.571979
H	2.41878	6.00954	-0.451363
H	2.37844	4.77946	0.841719
C	2.69696	6.79774	1.54758
H	2.4672	7.84063	1.23119
C	5.0721	7.55101	1.83877
C	6.49876	7.15152	1.59574
C	6.88169	6.64985	0.338611
C	8.20576	6.25225	0.0982655
C	9.1491	6.3385	1.12952
H	10.1848	6.00636	0.96292
C	8.77559	6.83445	2.38943
H	9.5175	6.87647	3.19932
C	7.45843	7.26018	2.63741
C	8.48158	7.62034	5.31388
C	8.67729	6.41476	6.02177
H	7.92148	5.6169	5.94899
C	9.81143	6.23805	6.82532
H	9.94081	5.29667	7.37925
C	10.7632	7.26595	6.93164
H	11.6479	7.13423	7.57324
C	10.5795	8.46561	6.22376
H	11.3223	9.27436	6.30544
C	9.44295	8.64609	5.41876
H	9.29601	9.59483	4.8823
C	6.80356	9.62534	4.12871
C	7.52515	10.2982	3.12062
H	8.13215	9.72321	2.40529
C	7.45991	11.6959	3.01986
H	8.02481	12.2119	2.228
C	6.67236	12.435	3.92035
H	6.62048	13.5315	3.83711
C	5.94469	11.7667	4.91774
H	5.31231	12.3285	5.62124
C	6.00676	10.3678	5.01804
H	5.41352	9.85031	5.78049
C	5.23292	4.56652	3.89789
C	4.87103	4.18325	5.22975
N	2.67907	7.65185	3.86773
H	3.32185	8.35017	3.44649
N	4.14791	6.62629	1.45012
H	4.50212	5.72744	1.11424
O	4.75936	8.63624	2.35902
P	4.87999	7.0029	7.3618
P	6.92613	7.79577	4.32804
Pd	5.47372	6.22327	5.26395
H	8.49305	5.86392	-0.890235
H	6.13357	6.58668	-0.467294
H	1.79997	10.0115	4.88194
H	2.20779	12.0035	6.35335
C	6.58305	4.05133	3.62083
C	6.04653	3.45669	5.78532
O	7.06394	3.45106	4.81608
O	7.25967	4.06521	2.61639
O	6.22339	2.92642	6.8638
O	2.23614	6.45301	5.77501
H	4.54772	4.80122	3.0775
H	3.85962	4.01913	5.62476

## Sheet: 1-endo in CH2Cl2
100
Coordinates from ORCA-job TZVP-energy
C	6.22816	7.4045	8.22979
C	6.98036	8.57652	7.99974
H	6.63159	9.3292	7.28009
C	8.18868	8.79136	8.67832
H	8.75985	9.71152	8.48688
C	8.67844	7.82559	9.57274
H	9.63387	7.98905	10.0936
C	7.95095	6.64221	9.78585
H	8.33314	5.87403	10.4754
C	6.73294	6.43161	9.12083
H	6.16961	5.50295	9.29664
C	3.72541	6.0346	8.44428
C	3.16623	4.79724	8.08017
H	3.29313	4.40891	7.06216
C	2.40646	4.06948	9.01272
H	1.97255	3.10143	8.71823
C	2.19581	4.57632	10.3062
H	1.59923	4.00494	11.0341
C	2.74575	5.82028	10.6686
H	2.58145	6.22611	11.6787
C	3.50861	6.54762	9.74206
H	3.94293	7.51513	10.0368
C	3.79472	8.59218	7.09918
C	3.98299	9.67077	7.98404
H	4.64677	9.56074	8.85362
C	3.36081	10.9086	7.74275
H	3.52196	11.7439	8.44071
C	2.55411	11.0804	6.60644
C	2.34246	10.003	5.7293
C	2.94191	8.75412	5.97621
C	2.5678	7.5617	5.13312
C	2.08849	6.69368	2.89574
H	2.40983	5.7067	3.29118
C	0.548693	6.72953	2.85339
H	0.170879	6.58063	3.88472
H	0.229271	7.74506	2.52922
C	-0.0147957	5.6717	1.89878
H	-1.12318	5.72334	1.88189
H	0.25165	4.65832	2.27399
C	0.558293	5.8602	0.487923
H	0.181523	5.07536	-0.20025
H	0.21321	6.83553	0.0774489
C	2.09073	5.832	0.511391
H	2.51042	6.01285	-0.499661
H	2.43731	4.82363	0.830722
C	2.68577	6.86366	1.48436
H	2.44916	7.89351	1.13369
C	5.0213	7.6825	1.82009
C	6.46383	7.29831	1.59727
C	6.86386	6.89403	0.309289
C	8.18693	6.50107	0.057021
C	9.11666	6.48704	1.10786
H	10.1544	6.16707	0.928123
C	8.72834	6.88899	2.39704
H	9.46444	6.87651	3.21334
C	7.40976	7.31286	2.65495
C	8.45224	7.6604	5.32747
C	8.67821	6.47799	6.06457
H	7.89748	5.70091	6.08402
C	9.86293	6.30907	6.79453
H	10.0195	5.38656	7.37311
C	10.8339	7.32532	6.80373
H	11.7598	7.19893	7.38538
C	10.6104	8.51088	6.08328
H	11.3615	9.31562	6.09627
C	9.42561	8.68049	5.34825
H	9.25833	9.61614	4.79594
C	6.70823	9.63015	4.16489
C	7.44915	10.3155	3.17745
H	8.09216	9.75574	2.48221
C	7.36142	11.7119	3.07011
H	7.94459	12.2355	2.29681
C	6.52892	12.4388	3.94115
H	6.45841	13.5338	3.85306
C	5.78117	11.7583	4.91612
H	5.1148	12.3107	5.5952
C	5.86882	10.3603	5.02382
H	5.2585	9.83536	5.76594
C	6.12978	4.34794	4.19388
H	7.22357	4.25517	4.16984
C	5.35752	4.22714	2.95937
C	3.93851	3.6852	4.68777
C	5.2476	4.01127	5.2847
H	5.53694	3.56447	6.24562
N	2.60158	7.73074	3.78983
H	3.18798	8.47651	3.37157
N	4.13981	6.71827	1.46737
H	4.53195	5.78753	1.253
O	2.16216	6.5218	5.6865
O	2.9034	3.26549	5.16537
O	4.0246	3.91684	3.29178
O	5.67187	4.34272	1.78218
O	4.68772	8.8002	2.26738
P	4.72714	7.0071	7.24001
P	6.88234	7.80155	4.35986
Pd	5.47717	6.1315	5.22669
H	8.48575	6.19407	-0.956601
H	6.12145	6.88668	-0.503207
H	1.69132	10.121	4.85027
H	2.08205	12.0534	6.40367

## Sheet: 1-exo in CH2Cl2
100
Coordinates from ORCA-job TZVP-energy
C	6.31352	7.45491	8.40616
C	7.13705	8.54276	8.03797
H	6.87079	9.17367	7.17905
C	8.30158	8.82823	8.76203
H	8.92833	9.68117	8.46418
C	8.67926	8.0126	9.84336
H	9.60406	8.22748	10.4
C	7.87507	6.91942	10.2046
H	8.16345	6.27498	11.0492
C	6.69289	6.64366	9.49566
H	6.06479	5.79137	9.79371
C	3.81971	6.00055	8.47729
C	4.0071	4.60623	8.55112
H	4.76104	4.10498	7.92719
C	3.22464	3.83649	9.42915
H	3.38024	2.74762	9.4786
C	2.24665	4.44957	10.2309
H	1.62932	3.84404	10.9124
C	2.0568	5.84128	10.1556
H	1.29028	6.32969	10.777
C	2.84039	6.6153	9.28493
H	2.67891	7.70165	9.22833
C	3.91044	8.55647	7.14464
C	4.11158	9.68309	7.96473
H	4.80093	9.62006	8.81915
C	3.4644	10.8989	7.68203
H	3.63525	11.7712	8.33071
C	2.61926	10.9995	6.56594
C	2.39665	9.87435	5.75373
C	3.02056	8.64563	6.0418
C	2.63036	7.42276	5.24048
C	2.13627	6.56347	2.98134
H	2.4619	5.55647	3.32924
C	0.594591	6.61338	2.99333
H	0.252509	6.41417	4.02829
H	0.283624	7.65087	2.73931
C	-0.0254564	5.62569	1 2.00074567415925
H	-1.13222	5.69731	0 2.03491494159263
H	0.235532	4.58553	2.29862
C	0.492106	5.89634	0.58263
H	0.0743522	5.16475	-0.139414
H	0.15155	6.90224	0.250469
C	2.02282	5.83877	0.542957
H	2.40541	6.07728	-0.470964
H	2.35662	4.80272	0.779051
C	2.68137	6.79357	1.55201
H	2.45488	7.84687	1.27189
C	5.05959	7.52046	1.86504
C	6.48956	7.1384	1.61265
C	6.87419	6.65225	0.349264
C	8.21042	6.30574	0.0911455
C	9.16528	6.42833	1.10942
H	10.2137	6.1495	1 0.92420091534010
C	8.78724	6.89951	2.37846
H	9.54045	6.97112	3.17589
C	7.45751	7.27262	2.64502
C	8.49593	7.6149	5.32439
C	8.68358	6.41332	6.04181
H	7.91029	5.62964	5.98625
C	9.82148	6.22897	6.8389
H	9.94685	5.29243	7.40263
C	10.7855	7.24801	2 6.93140541093084
H	11.6722	7.11237	0 7.56931440052347
C	10.6081	8.44553	3 6.21762637975449
H	11.3573	9.24882	0 6.29155140057318
C	9.46819	8.63154	5.41789
H	9.33086	9.57943	4.87789
C	6.80141	9.62421	4.15722
C	7.55625	10.308	3.18029
H	8.20045	9.74565	2.48772
C	7.48097	11.7064	3.0817
H	8.07397	12.2307	2.31642
C	6.64982	12.4344	3.9531
H	6.59041	13.5307	3.87262
C	5.88914	11.7544	4.919
H	5.22455	12.3092	5.59806
C	5.96201	10.355	5.01669
H	5.34355	9.82733	5.75113
C	5.34246	4.57669	3.85525
C	4.86958	4.15946	5.14718
N	2.67653	7.57087	3.89237
H	3.29208	8.29659	3.47885
N	4.13379	6.61381	1.45923
H	4.47227	5.7518	1.02276
O	4.75768	8.59494	2.42363
P	4.87652	7.0025	7.35134
P	6.93798	7.79484	4.34467
Pd	5.49345	6.1947	5.26865
H	8.49945	5.93789	-0.904801
H	6.12163	6.56628	-0.449933
H	1.71837	9.9404	4.8899
H	2.12659	11.9538	6.32679
C	6.69854	4.05007	3.67739
C	5.97057	3.38748	5.76459
O	7.0711	3.3998	4.89197
O	7.47232	4.06878	2.7422
O	6.04968	2.78978	6.82493
O	2.19273	6.40747	5.81313
H	4.72895	4.83799	2.98739
H	3.82628	4.00148	5.45053

## Sheet: 1-endo in THF
100
Coordinates from ORCA-job SVP-geo-opt
C	6.22694	7.40272	8.2289
C	6.97933	8.57471	7.99927
H	6.63078	9.32743	7.27956
C	8.18744	8.78948	8.6782
H	8.75867	9.70965	8.48698
C	8.67696	7.82362	9.57262
H	9.63217	7.98707	10.0939
C	7.94941	6.64022	9.78527
H	8.33129	5.87199	10.4749
C	6.73157	6.42973	9.11991
H	6.16796	5.50121	9.29554
C	3.7237	6.03325	8.44254
C	3.16188	4.79758	8.07682
H	3.28698	4.41052	7.05812
C	2.40142	4.06991	9.0088
H	1.96529	3.10333	8.71285
C	2.19267	4.57513	10.3032
H	1.59538	4.00384	11.0306
C	2.74524	5.81744	10.6671
H	2.58231	6.22203	11.678
C	3.50881	6.54473	9.74122
H	3.9452	7.51098	10.037
C	3.79463	8.59156	7.09796
C	3.98261	9.66961	7.9835
H	4.64561	9.55871	8.85357
C	3.361	10.9078	7.7424
H	3.5217	11.7426	8.44103
C	2.5552	11.0804	6.6056
C	2.34393	10.0036	5.72773
C	2.94281	8.7544	5.97441
C	2.56897	7.56202	5.13124
C	2.08869	6.69308	2.89478
H	2.41135	5.70684	3.29096
C	0.548824	6.72669	2.85346
H	0.172148	6.57766	3.88517
H	0.227647	7.74163	2.52906
C	-0.0138103	5.66755	1.89986
H	-1.12229	5.71742	1.88378
H	0.254524	4.65483	2.27542
C	0.557943	5.85627	0.488501
H	0.181698	5.07068	-0.199133
H	0.211234	6.83097	0.0778411
C	2.09043	5.82998	0.510887
H	2.50921	6.01086	-0.500562
H	2.43832	4.8221	0.830275
C	2.68518	6.86263	1.48301
H	2.4478	7.89219	1.13188
C	5.02035	7.68266	1.81852
C	6.46313	7.29929	1.59556
C	6.86358	6.89608	0.307418
C	8.18696	6.50436	0.05491
C	9.11667	6.49048	1.10577
H	10.1546	6.17131	0.925876
C	8.72797	6.89135	2.39512
H	9.46399	6.87907	3.2115
C	7.40905	7.31405	2.65321
C	8.45142	7.66191	5.32558
C	8.67834	6.47948	6.06236
H	7.89807	5.70192	6.08142
C	9.86313	6.31132	6.79234
H	10.0204	5.38876	7.37064
C	10.8333	7.32836	6.80194
H	11.7593	7.20251	7.38352
C	10.6088	8.51394	6.08184
H	11.3593	9.31925	6.09507
C	9.42393	8.68278	5.34676
H	9.25575	9.6184	4.79464
C	6.70694	9.63081	4.16332
C	7.44619	10.3161	3.17457
H	8.0875	9.75609	2.47797
C	7.35867	11.7125	3.06748
H	7.94034	12.2359	2.29296
C	6.52809	12.4395	3.94015
H	6.45769	13.5346	3.85222
C	5.78204	11.7592	4.91645
H	5.11703	12.3116	5.59681
C	5.86943	10.3612	5.0239
H	5.26026	9.83649	5.76715
C	6.12985	4.34766	4.1926
H	7.22361	4.25463	4.16868
C	5.35783	4.22733	2.95768
C	3.93807	3.68498	4.68537
C	5.24716	4.01122	5.28294
H	5.53568	3.56421	6.244
N	2.60066	7.73161	3.78783
H	3.18695	8.47717	3.36892
N	4.13934	6.71811	1.46517
H	4.53185	5.78732	1.25137
O	2.16599	6.52144	5.68483
O	2.90314	3.26524	5.1625
O	4.02516	3.91714	3.28919
O	5.67295	4.34374	1.78074
O	4.6865	8.79998	2.26622
P	4.72586	7.00569	7.23873
P	6.88118	7.80212	4.35814
Pd	5.47724	6.13145	5.22521
H	8.48601	6.19808	-0.958851
H	6.12117	6.88861	-0.505065
H	1.69341	10.122	4.84833
H	2.08338	12.0536	6.4031

## Sheet: 1-exo in THF
113
Coordinates from ORCA-job SVP-geo-opt
Pd	8.49838	6.75476	9.47382
P	9.36053	8.29058	10.995
P	8.01006	7.78645	7.44486
O	11.6988	7.22811	10.1721
O	9.86948	5.8198	7.08985
N	12.0733	6.13335	7.58509
H	12.8464	6.80399	7.75869
O	5.28617	4.79513	9.27348
O	6.4253	5.00351	11.2301
N	12.3013	5.09786	10.6982
H	12.2286	4.32914	11.368
O	8.04479	4.94723	12.8423
C	9.48382	8.62451	6.69123
C	11.0869	6.45914	12.3352
C	9.49632	7.63113	13.7563
H	8.68887	8.36535	13.8851
C	7.89053	9.16015	11.721
C	12.1339	11.941	10.1721
H	12.7818	12.807	9.96715
C	10.4898	9.7107	10.694
C	12.2514	11.2445	11.3886
H	12.9905	11.5653	12.1389
C	11.7163	6.29085	10.9893
C	10.0595	7.43204	12.482
C	11.8769	8.69752	6.19284
H	12.8639	8.21496	6.18989
C	9.37168	9.94177	6.20131
H	8.39356	10.4428	6.21213
C	12.1964	4.81507	8.19474
C	11.4334	10.1333	11.6511
H	11.5338	9.58717	12.6011
C	10.7594	7.99244	6.68205
C	10.3732	10.4117	9.47963
H	9.65025	10.0784	8.72546
C	6.76099	9.1518	7.49191
C	13.0856	4.8868	9.47733
C	13.1452	2.35635	9.29744
C	10.8731	6.56607	7.13624
C	7.75135	4.75707	9.31449
H	7.97101	4.29288	8.34516
C	10.4932	10.6318	5.71308
H	10.378	11.6576	5.33153
C	13.9454	3.61968	9.6417
C	5.54342	10.4249	12.6564
H	4.62691	10.9215	13.0103
C	6.37114	4.84298	9.82954
C	9.94629	6.90056	14.8686
H	9.49343	7.08071	15.8555
C	8.6225	4.84331	10.4562
H	9.65406	4.47603	10.5314
C	12.7311	3.77179	7.19828
C	11.7513	10.0104	5.71539
H	12.6375	10.5433	5.33913
C	10.9625	5.94551	14.7209
H	11.3223	5.37354	15.5892
C	11.1901	11.5226	9.2182
H	11.094	12.0504	8.25766
C	7.92053	10.5121	12.1219
H	8.85879	11.0827	12.0637
C	7.84729	6.86026	4.75555
H	8.67529	7.5501	4.53507
C	7.34795	6.75639	6.06923
C	11.5278	5.72909	13.455
H	12.3471	5.00174	13.3468
C	6.67266	8.44781	11.7969
H	6.63408	7.40152	11.4565
C	12.7183	2.35554	7.80534
C	7.29549	6.07878	3.7268
H	7.69517	6.1639	2.70424
C	6.29012	5.86697	6.34318
H	5.89632	5.76064	7.36529
C	6.75006	11.1412	12.5825
H	6.78356	12.1999	12.8831
C	5.50928	9.07288	12.2679
H	4.56741	8.50536	12.3165
C	5.73927	5.08888	5.31096
H	4.91642	4.3933	5.53812
C	5.84994	9.39106	6.43961
H	5.86272	8.75182	5.54448
C	7.78408	4.93325	11.6554
C	6.72367	9.98285	8.63079
H	7.40748	9.78965	9.46576
C	5.80637	11.0408	8.71879
H	5.79347	11.6715	9.62073
C	4.92593	10.4463	6.53041
H	4.21882	10.6221	5.70492
C	6.23961	5.19092	4.00081
H	5.8098	4.57748	3.19387
C	4.90193	11.2739	7.66752
H	4.17345	12.0966	7.73593
O	14.2359	7.94004	8.13657
C	15.5777	7.6139	8.52532
H	16.2912	8.32442	8.04479
H	15.7996	6.59186	8.15914
C	13.8373	9.06107	8.95293
H	12.7343	9.06343	8.9968
H	14.1873	10.003	8.47213
C	15.5935	7.76324	10.0558
H	16.5953	8.04911	10.4318
H	15.3187	6.80392	10.5397
C	14.5094	8.84287	10.325
H	13.7641	8.48988	11.0607
H	14.9413	9.78708	10.709
H	13.3925	1.70305	7.21291
H	11.7014	1.92143	7.71088
H	13.7362	1.44995	9.53804
H	12.2451	2.31267	9.94915
H	12.1103	3.80929	6.28078
H	13.7595	4.06362	6.89435
H	11.1705	4.50983	8.49057
H	13.7437	5.77266	9.37043
H	14.8292	3.69849	8.97666
H	14.3434	3.5843	10.677
